# Supplementary material for: Nsun4 and Mettl3 mediated translational reprogramming of Sox9 promotes BMSC chondrogenic differentiation
Source: Commun Biol. 2022 May 25;5:495. doi: 10.1038/s42003-022-03420-x (PMC9133052; doi:10.1038/s42003-022-03420-x)
Supplement: Supplementary file 4 — Supplementary Data 1 [file 42003_2022_3420_MOESM4_ESM.xlsx]

## Sheet: Figure 1
Original Data Figure 1
	1C
	Control					Induced
	0-20%	20-40%	40-60%	60-80%	80-100%	0-20%	20-40%	40-60%	60-80%	80-100%
	0.7194	0.1648	0.0714	0.0357	0.0087	0.443	0.283	0.1598	0.0808	0.0334
	0.7384	0.1591	0.0661	0.0307	0.0077	0.4514	0.2938	0.1576	0.0727	0.0245
	0.681	0.1825	0.0797	0.0432	0.0136	0.3922	0.2725	0.185	0.1091	0.0412
	1D				1E				1F
	Control	Induced			Control	Induced			Control	Induced
	2	76			1.01133	1.67408			1.09597	3.53258
	17	63			1.13478	1.81826			0.944353	3.38754
	19	193			0.85389	1.44959			0.959682	2.52852
	1G				1H
	Control	Induced			Control	Induced
	1.61702	15.5985			0.90125	2.63902
	0.474123	4.76783			0.946058	2.9897
	1.30435	10.6541			1.17284	2.60268

## Sheet: Figure 2
Original Data Figure 2
	2B				2D
	Control	Induced			Control	Induced
	1.00231	0.464366			0.95705	1.81085
	1.05214	0.430276			0.990801	1.96791
	0.948246	0.467596			1.05458	1.99538
	2J				2K
	Control	Induced			Control	Induced
	0.767911	48.6656			1	136.349
	0.950731	46.9875			1	136.349
	1.36972	73.42			1	136.349

## Sheet: Figure 3
Original Data Figure 3
	3E				3F				3G				3H
	Control	Induced			Control	Induced			Control	Induced			Control	Induced
					1	378.739			0.920904	170.621			1.32703	6.9889
					1	378.739			1.51968	133.335			1.13809	27.5687
					1	378.739			0.714552	148.442			0.662127	18.4711
	3I				3M						3L
	Control	Induced			Control	Induced	siM3-Ind	siN4-Ind			Control	Induced	siM3-Ind	siN4-Ind
	1.70921	25.6935			0.972297	2.10359	0.611861	1.41477			0.21	0.45	0.04	0.07
	0.445449	23.4796			1.00031	2.0833	0.609218	1.02852			0.3	0.48	0.05	0.04
	1.31343	29.5141			1.02818	2.37597	0.528262	0.80696			0.13	0.46	0	0.12

## Sheet: Figure 4
Original Data Figure 4
	4G				4I										4J
	Control	Induced			WT-luc				MUT-luc						Control	Induced	siM3-Ind	siN4-Ind	siY2-Ind
	0.999471	1.79023			si-NC	si-Mettl3	si-Nsun4	si-Ythdf2	si-NC	si-Mettl3	si-Nsun4	si-Ythdf2			0.737491	4.11485	5.52876	4.68955	2.0723
	1.01563	1.65682			18.532	10.89	9.495	11.913	3.815	3.133	3.878	3.903			1.1163	5.13318	5.50329	4.62579	2.99354
	0.985136	2.1324			18.131	10.698	9.01	11.803	3.967	3.354	3.542	3.718			1.21468	3.77432	4.21186	5.97682	3.85954
					18.871	10.481	9.914	11.61	3.625	3.868	3.387	4.297
					19.032	9.809	8.245	10.089	3.589	4.332	4.379	3.21
					18.019	9.798	8.383	10.986	4.23	3.652	4.349	4.013
					18.416	10.798	8.463	11.368	4.57	3.78	3.483	3.639

## Sheet: Supplementary Figure 1
Original Data Supplementary Figure 1
	S1 A				S1 B
	Control	Induced			Control	Induced
	0.147074	0.451494			0.103709	0.438626
	0.245813	0.846225			0.162426	0.789215
	0.136202	0.587191			0.0963235	0.757687

## Sheet: Supplementary Figure 2
Original Data Supplementary Figure 2
		S2 D
		Control			Induced
	Nsun2	0.935191	1.00231	1.06683	0.860551	0.884745	0.897095
	Nsun3	0.909618	1.15136	0.954842	0.928731	0.948246	0.808508
	Nsun4	1.00231	1.05214	0.948246	0.464366	0.430276	0.467596
	Nsun5	1.04247	1	0.959264	1.02811	0.882703	1.03526
	Nsun6	0.888843	0.97942	1.1487	1.82766	1.98618	1.93187
	Nsun7	0.972655	0.972655	1.05702	1.18099	1.04247	1.13288

## Sheet: Supplementary Figure 5
Original Data Supplementary Figure 5
	S5 E						S5 F
	si-NC	si-Mettl3	si-Nsun4	si-Ythdf2			si-NC	si-Mettl3	si-Nsun4	si-Ythdf2
	5.168	5.715	5.421	5.359			7.981	7.543	8.574	8.035
	5.295	5.661	5.807	5.281			8.579	7.021	8.146	8.214
	5.798	5.977	5.783	5.919			7.537	7.854	7.989	8.563
	6.032	5.132	5.631	5.528			8.354	6.923	7.269	8.398
	6.313	6.098	6.319	6.097			8.467	8.036	7.516	8.827
	6.58	5.936	6.518	6.682			7.085	7.385	7.021	7.67
